# Supplementary material for: Metagenomic surveillance of tick-borne pathogens and microbiomes in Huntingdon County, Pennsylvania
Source: One Health. 2025 Dec 18;22:101305. doi: 10.1016/j.onehlt.2025.101305 (PMC12811600; doi:10.1016/j.onehlt.2025.101305)
Supplement: Supplementary file 2 — Supplementary material 2 [file mmc2.zip]

Archive with 1 entries (1 files):
- SMFIG_1.jpeg
